# Supplementary material for: The Impact of Noise Anxiety on Behavior and Welfare of Horses from UK and US Owner’s Perspective
Source: Animals (Basel). 2022 May 21;12(10):1319. doi: 10.3390/ani12101319 (PMC9138043; doi:10.3390/ani12101319)
Supplement: Supplementary file 1 [file animals-12-01319-s001.zip]

Archive with 1 entries (1 files):
- animals-1661996-supplementary.pdf
